# Supplementary material for: Expression of HOXB7 in the Lung of Patients with Idiopathic Pulmonary Fibrosis: A Proof-of-Concept Study
Source: Biomedicines. 2024 Jun 13;12(6):1321. doi: 10.3390/biomedicines12061321 (PMC11201217; doi:10.3390/biomedicines12061321)
Supplement: Supplementary file 1 [file biomedicines-12-01321-s001.zip]

Archive with 1 entries (1 files):
- biomedicines-2993551-supplementary.pdf
